# Supplementary material for: Impact and Diversity of ESBL-Producing Klebsiella pneumoniae Recovered from Raw Chicken Meat Samples in Türkiye
Source: Antibiotics (Basel). 2023 Dec 21;13(1):14. doi: 10.3390/antibiotics13010014 (PMC10812783; doi:10.3390/antibiotics13010014)
Supplement: Supplementary file 1 [file antibiotics-13-00014-s001.zip]

Archive with 1 entries (1 files):
- antibiotics-2771486-supplementary.xlsx
