# Supplementary material for: Impact and Diversity of ESBL-Producing Klebsiella pneumoniae Recovered from Raw Chicken Meat Samples in Türkiye
Source: Antibiotics (Basel). 2023 Dec 21;13(1):14. doi: 10.3390/antibiotics13010014 (PMC10812783; doi:10.3390/antibiotics13010014)
Supplement: Supplementary file 1 [file antibiotics-13-00014-s001.zip › antibiotics-2771486-supplementary.xlsx]

## Sheet: Table S1
Table S1: General information on Klebsiella pneumoniae isolates of this study
BfR Designation	Isolate ID	Date	Country	Source	Institute
BfR-0017	K18/04	2018	Turkey	Chicken meat	Hatay Mustafa Kemal University
BfR-0018	K17/01	2017	Turkey	Chicken meat	Hatay Mustafa Kemal University
BfR-0019	K17/02	2017	Turkey	Chicken meat	Hatay Mustafa Kemal University
BfR-0020	K19/01	2019	Turkey	Chicken meat	Hatay Mustafa Kemal University
BfR-0021	K18/09	2018	Turkey	Chicken meat	Hatay Mustafa Kemal University

## Sheet: Table S2
Table S2: Whole genome sequencing results of ESBL producing Klebsiella pneumoniae isolates.
Isolate No.	F1	F2	F3	F4	F6
Lab ID	BfR-0017	BfR-0018	BfR-0019	BfR-0020	BfR-0021
Source
Genome size (bp)	5430817	5345629	5465104	5432445	5345864
GC content (%)	57.33	57.44	57.27	57.26	57.33
Genes (total)	5283	5218	5388	5367	5241
Genes (coding)	5076	5045	5201	5158	5016
CDS (total)	5163	5105	5267	5250	5118
CDS (coding)	5076	5045	5201	5158	5016
RNA genes (total)	120	113	121	117	123
rRNAs (total) 5S, 16S, 23S	7, 12, 7	10, 4, 6	10, 4, 11	7, 5, 11	8, 11, 10
complete rRNAs	2, 0, 0	2, 1, 0	2, 1, 0	3, 1, 0	2, 0, 0
partial rRNAs	5, 12, 7	8, 3, 6	8, 3, 11	4, 4, 11	6, 11, 10
tRNAs	84	81	84	81	79
ncRNAs	10	12	12	13	15
Pseudo Genes (total)	87	60	66	92	102
ambiguous residues	0	0	0	0	0
frameshifted	43	33	32	47	42
incomplete	45	26	33	48	58
internal stop	20	14	13	17	30
multiple problems	19	11	10	20	22
CRISPR Arrays	0	1	1	0	0
MLST-type
cgMLST (closest defined cgST, identity)	*97aa (24209, 98.09%)	*7f2b (2938, 98.57%)	*0741 (22, 99.8%)	*d9b5 (13073, 98.57%)	*6bb4 (212, 99.84%)
MLST 1	2724	147	147	37	219
Capsule/serotype prediction
Capsule (K) type	K45 (KL45)	K20 (KL20)	K81 (KL81)	Unknown (KL118)	Unknown (KL114)
O serotype	O4	O2a	Unknown (OL101)	Unknown (OL101)	O1
GenBank accession
Bioproject no.	PRJNA761890	PRJNA761893	PRJNA761895	PRJNA761900	PRJNA761902
Biosample no.	SAMN21366134	SAMN21366139	SAMN21366141	SAMN21366175	SAMN21366477
Accession no.	JAIPRD000000000	JAIPRF000000000	JAIPRE000000000	JAIPRG000000000	JAIPRH000000000
Plasmid incompatibility groups
Number (total)	2	0	2	4	1
Col440I_1	0	0	100	0	0
ColRNAI_1	0	0	0	86.15	0
IncFIA(HI1)_1_HI1	0	0	0	100	0
IncFIB(K)_1_Kpn3	100	0	0	100	100
IncFIB(pKPHS1)_1_pKPHS1	0	0	100	0	0
IncFII_1_pKP91	96.09	0	0	100	0

## Sheet: Table S3
Table S3: Acquired antimicrobial resistances identified in silico
		BfR-00017			BfR-00018			BfR-00019			BfR-00020			BfR-00021
Phenotype	Resistance gene	Resistance gene	Identity	Coverage	Resistance gene	Identity	Coverage	Resistance gene	Identity	Coverage	Resistance gene	Identity	Coverage	Resistance gene	Identity	Coverage
Aminoglycoside	aac(3)-IIa	aac(3)-IIa	100.00	100.0	aac(3)-IIa	ND	ND	aac(3)-IIa	ND	ND	aac(3)-IIa	100.00	100.0	aac(3)-IIa	ND	ND
	aadA2	aadA2	ND	ND	aadA2	ND	ND	aadA2	ND	ND	aadA2	ND	ND	aadA2	100.00	100.0
	aph(3')-Ia	aph(3')-Ia	ND	ND	aph(3')-Ia	100.00	100.0	aph(3')-Ia	ND	ND	aph(3')-Ia	ND	ND	aph(3')-Ia	100.00	100.0
	aph(3'')-Ib	aph(3'')-Ib	100.00	100.0	aph(3'')-Ib	ND	ND	aph(3'')-Ib	100.00	100.0	aph(3'')-Ib	100.00	100.0	aph(3'')-Ib	99.88	100.0
Beta-lactam	aph(6)-Id	aph(6)-Id	100.00	100.0	aph(6)-Id	ND	ND	aph(6)-Id	100.00	100.0	aph(6)-Id	100.00	100.0	aph(6)-Id	100.00	100.0
	blaCTX-M-15	blaCTX-M-15	100.00	100.0	blaCTX-M-15	100.00	100.0	blaCTX-M-15	100.00	100.0	blaCTX-M-15	100.00	100.0	blaCTX-M-15	100.00	100.0
	blaOXA-1	blaOXA-1	100.00	100.0	blaOXA-1	100.00	100.0	blaOXA-1	100.00	100.0	blaOXA-1	ND	ND	blaOXA-1	ND	ND
	blaSHV-11	blaSHV-11	ND	ND	blaSHV-11	99.77	100.0	blaSHV-11	99.77	100.0	blaSHV-11	ND	ND	blaSHV-11	ND	ND
	blaSHV-26	blaSHV-26	ND	ND	blaSHV-26	ND	ND	blaSHV-26	ND	ND	blaSHV-26	ND	ND	blaSHV-26	99.54	100.0
	blaSHV-40	blaSHV-40	ND	ND	blaSHV-40	ND	ND	blaSHV-40	ND	ND	blaSHV-40	99.88	100.0	blaSHV-40	ND	ND
	blaSHV-62	blaSHV-62	99.88	100.0	blaSHV-62	ND	ND	blaSHV-62	ND	ND	blaSHV-62	ND	ND	blaSHV-62	ND	ND
	blaTEM-1B	blaTEM-1B	100.00	100.0	blaTEM-1B	ND	ND	blaTEM-1B	100.00	100.0	blaTEM-1B	100.00	100.0	blaTEM-1B	ND	ND
Phenicol	catB3	catB3	100.00	69.8	catB3	100.00	69.8	catB3	100.00	69.8	catB3	ND	ND	catB3	ND	ND
	dfrA12	dfrA12	ND	ND	dfrA12	ND	ND	dfrA12	ND	ND	dfrA12	ND	ND	dfrA12	100.00	100.0
Trimethoprim	dfrA14	dfrA14	100.00	100.0	dfrA14	ND	ND	dfrA14	100.00	100.0	dfrA14	100.00	100.0	dfrA14	ND	ND
Fluoroquinolone and aminoglycoside	aac(6')-Ib-cr	aac(6')-Ib-cr	100.00	100.0	aac(6')-Ib-cr	100.00	100.0	aac(6')-Ib-cr	100.00	100.0	aac(6')-Ib-cr	ND	ND	aac(6')-Ib-cr	ND	ND
Fosfomycin	fosA	fosA	98.81	100.0	fosA	98.79	98.3	fosA	98.79	98.3	fosA	99.29	100.0	fosA	98.33	100.0
	mph(A)	mph(A)	ND	ND	mph(A)	ND	ND	mph(A)	ND	ND	mph(A)	ND	ND	mph(A)	100.00	100.0
Disinfectant	OqxA	OqxA	99.40	100.0	OqxA	99.49	100.0	OqxA	99.49	100.0	OqxA	99.23	100.0	OqxA	99.40	100.0
	OqxB	OqxB	99.14	100.0	OqxB	98.54	100.0	OqxB	98.51	100.0	OqxB	99.08	99.9	OqxB	99.49	100.0
Quinolone	qnrB1	qnrB1	100.00	100.0	qnrB1	ND	ND	qnrB1	100.00	100.0	qnrB1	ND	ND	qnrB1	100.00	8468468468468460
	qnrS1	qnrS1	ND	ND	qnrS1	ND	ND	qnrS1	ND	ND	qnrS1	ND	ND	qnrS1	100.00	100.0
Sulphonamide	sul1	sul1	ND	ND	sul1	ND	ND	sul1	ND	ND	sul1	ND	ND	sul1	100.00	100.0
	sul2	sul2	100.00	100.0	sul2	ND	ND	sul2	100.00	100.0	sul2	100.00	100.0	sul2	100.00	100.0
Tetracycline	tet(A)	tet(A)	100.00	100.0	tet(A)	100.00	100.0	tet(A)	100.00	100.0	tet(A)	ND	ND	tet(A)	100.00	100.0
	tet(D)	tet(D)	ND	ND	tet(D)	ND	ND	tet(D)	ND	ND	tet(D)	100.00	100.0	tet(D)	ND	ND

## Sheet: Table S4
Table S4: Point mutation associated with antimicrobial resistances identified in silico
		BfR-00017			BfR-00018			BfR-00019			BfR-00020			BfR-00021
Mutation	Resistance	Mutation	Nucleotide change	Amino acid change	Mutation	Nucleotide change	Amino acid change	Mutation	Nucleotide change	Amino acid change	Mutation	Nucleotide change	Amino acid change	Mutation	Nucleotide change	Amino acid change
acrR p.P161R	fluoroquinolone	acrR p.P161R	CCG -> CGG	P -> R	acrR p.P161R	CCG -> CGG	P -> R	acrR p.P161R	CCG -> CGG	P -> R	acrR p.P161R	CCG -> CGG	P -> R	acrR p.P161R	CCG -> CGG	P -> R
acrR p.G164A	fluoroquinolone	acrR p.G164A	GGC -> GCC	G -> A	acrR p.G164A	GGC -> GCC	G -> A	acrR p.G164A	GGC -> GCC	G -> A	acrR p.G164A	GGC -> GCC	G -> A	acrR p.G164A	GGC -> GCC	G -> A
acrR p.F172S	fluoroquinolone	acrR p.F172S	TTC -> TCC	F -> S	acrR p.F172S	TTC -> TCC	F -> S	acrR p.F172S	TTC -> TCC	F -> S	acrR p.F172S	TTC -> TCC	F -> S	acrR p.F172S	TTC -> TCC	F -> S
acrR p.R173G	fluoroquinolone	acrR p.R173G	CGA -> GGG	R -> G	acrR p.R173G	CGA -> GGG	R -> G	acrR p.R173G	CGA -> GGG	R -> G	acrR p.R173G	CGA -> GGG	R -> G	acrR p.R173G	CGA -> GGG	R -> G
acrR p.L195V	fluoroquinolone	acrR p.L195V	CTC -> GTC	L -> V	acrR p.L195V	CTC -> GTC	L -> V	acrR p.L195V	CTC -> GTC	L -> V	acrR p.L195V	CTC -> GTC	L -> V	acrR p.L195V	CTC -> GTC	L -> V
acrR p.F197I	fluoroquinolone	acrR p.F197I	TTT -> ATT	F -> I	acrR p.F197I	TTT -> ATT	F -> I	acrR p.F197I	TTT -> ATT	F -> I	acrR p.F197I	TTT -> ATT	F -> I	acrR p.F197I	TTT -> ATT	F -> I
acrR p.K201M	fluoroquinolone	acrR p.K201M	AAG -> ATG	K -> M	acrR p.K201M	AAG -> ATG	K -> M	acrR p.K201M	AAG -> ATG	K -> M	acrR p.K201M	AAG -> ATG	K -> M	acrR p.K201M	AAG -> ATG	K -> M
gyrA p.S83I	ND	gyrA p.S83I	ND	ND	gyrA p.S83I	TCC -> ATC	S -> I	gyrA p.S83I	TCC -> ATC	S -> I	gyrA p.S83I	ND	ND	gyrA p.S83I	ND	ND
ompK36 p.N49S	cephalosporins	ompK36 p.N49S	AAC -> AGC	N -> S	ompK36 p.N49S	AAC -> AGC	N -> S	ompK36 p.N49S	AAC -> AGC	N -> S	ompK36 p.N49S	AAC -> AGC	N -> S	ompK36 p.N49S	AAC -> AGC	N -> S
ompK36 p.L59V	cephalosporins	ompK36 p.L59V	CTT -> GTA	L -> V	ompK36 p.L59V	CTT -> GTA	L -> V	ompK36 p.L59V	CTT -> GTA	L -> V	ompK36 p.L59V	CTT -> GTA	L -> V	ompK36 p.L59V	CTT -> GTA	L -> V
ompK36 p.G189T	ND	ompK36 p.G189T	ND	ND	ompK36 p.G189T	GGC -> ACC	G -> T	ompK36 p.G189T	GGC -> ACC	G -> T	ompK36 p.G189T	GGC -> ACC	G -> T	ompK36 p.G189T	ND	ND
ompK36 p.L191S	cephalosporins	ompK36 p.L191S	CTG -> AGC	L -> S	ompK36 p.L191S	ND	ND	ompK36 p.L191S	ND	ND	ompK36 p.L191S	ND	ND	ompK36 p.L191S	CTG -> AGC	L -> S
ompK36 p.F198Y	ND	ompK36 p.F198Y	ND	ND	ompK36 p.F198Y	TTC -> TAC	F -> Y	ompK36 p.F198Y	TTC -> TAC	F -> Y	ompK36 p.F198Y	TTC -> TAC	F -> Y	ompK36 p.F198Y	ND	ND
ompK36 p.F207W	cephalosporins	ompK36 p.F207W	TTC -> TGG	F -> W	ompK36 p.F207W	ND	ND	ompK36 p.F207W	ND	ND	ompK36 p.F207W	ND	ND	ompK36 p.F207W	TTC -> TGG	F -> W
ompK36 p.F207Y	ND	ompK36 p.F207Y	ND	ND	ompK36 p.F207Y	TTC -> TAT	F -> Y	ompK36 p.F207Y	TTC -> TAT	F -> Y	ompK36 p.F207Y	TTC -> TAT	F -> Y	ompK36 p.F207Y	ND	ND
ompK36 p.A217S	carbapenem	ompK36 p.A217S	GCT -> TCT	A -> S	ompK36 p.A217S	GCT -> TCT	A -> S	ompK36 p.A217S	GCT -> TCT	A -> S	ompK36 p.A217S	GCT -> TCT	A -> S	ompK36 p.A217S	GCT -> TCT	A -> S
ompK36 p.N218H	carbapenem	ompK36 p.N218H	AAC -> CAC	N -> H	ompK36 p.N218H	ND	ND	ompK36 p.N218H	ND	ND	ompK36 p.N218H	ND	ND	ompK36 p.N218H	AAC -> CAC	N -> H
ompK36 p.T222L	ND	ompK36 p.T222L	ND	ND	ompK36 p.T222L	ACC -> CTT	T -> L	ompK36 p.T222L	ACC -> CTT	T -> L	ompK36 p.T222L	ACC -> CTT	T -> L	ompK36 p.T222L	ND	ND
ompK36 p.D223G	ND	ompK36 p.D223G	ND	ND	ompK36 p.D223G	GAC -> GGC	D -> G	ompK36 p.D223G	GAC -> GGC	D -> G	ompK36 p.D223G	GAC -> GGC	D -> G	ompK36 p.D223G	ND	ND
ompK36 p.D224E	cephalosporins	ompK36 p.D224E	GAT -> GAG	D -> E	ompK36 p.D224E	ND	ND	ompK36 p.D224E	ND	ND	ompK36 p.D224E	ND	ND	ompK36 p.D224E	GAT -> GAG	D -> E
ompK36 p.L228V	cephalosporins	ompK36 p.L228V	CTG -> GTT	L -> V	ompK36 p.L228V	ND	ND	ompK36 p.L228V	ND	ND	ompK36 p.L228V	ND	ND	ompK36 p.L228V	CTG -> GTT	L -> V
ompK36 p.E232R	cephalosporins	ompK36 p.E232R	GAA -> CGT	E -> R	ompK36 p.E232R	GAA -> CGT	E -> R	ompK36 p.E232R	GAA -> CGT	E -> R	ompK36 p.E232R	GAA -> CGT	E -> R	ompK36 p.E232R	GAA -> CGT	E -> R
ompK36 p.T254S	cephalosporins	ompK36 p.T254S	ACT -> TCT	T -> S	ompK36 p.T254S	ND	ND	ompK36 p.T254S	ND	ND	ompK36 p.T254S	ND	ND	ompK36 p.T254S	ACT -> TCT	T -> S
ompK36 p.N304E	ND	ompK36 p.N304E	ND	ND	ompK36 p.N304E	AAC -> GAA	N -> E	ompK36 p.N304E	AAC -> GAA	N -> E	ompK36 p.N304E	AAC -> GAA	N -> E	ompK36 p.N304E	ND	ND
ompK37 p.I70M	carbapenem	ompK37 p.I70M	ATT -> ATG	I -> M	ompK37 p.I70M	ATT -> ATG	I -> M	ompK37 p.I70M	ATT -> ATG	I -> M	ompK37 p.I70M	ATT -> ATG	I -> M	ompK37 p.I70M	ATT -> ATG	I -> M
ompK37 p.I128M	carbapenem	ompK37 p.I128M	ATT -> ATG	I -> M	ompK37 p.I128M	ATT -> ATG	I -> M	ompK37 p.I128M	ATT -> ATG	I -> M	ompK37 p.I128M	ATT -> ATG	I -> M	ompK37 p.I128M	ATT -> ATG	I -> M
parC p.S80I	ND	parC p.S80I	ND	ND	parC p.S80I	AGC -> ATT	S -> I	parC p.S80I	AGC -> ATC	S -> I	parC p.S80I	ND	ND	parC p.S80I	ND	ND

## Sheet: Table S5
Table S5: Metal and disinfectant resistance genes
Lab Designation	Contig id	Classification	Start	Stop	Strand	Gene symbol	Sequence name	Scope	Element type	Element subtype	Class	Subclass	Method	Target length	Reference sequence length	X Coverage of reference sequence	X Identity to reference sequence	Alignment length	Accession of closest sequence	Name of closest sequence	HMM id	HMM description	Contig length	Coverage depth	Length	# ORFs	RDS	Circular	Inc Type(s)	# Replication	# Mobilization	# OriT	# Conjugation	# AMRs	# rRNAs	# Plasmid Hits	Depth
BfR0017	contig00014	chromosome	39806	40705	-	fieF	CDF family cation-efflux transporter FieF	plus	STRESS	METAL			EXACTX	300	300	100	100	300	BAB89353.1	CDF family cation-efflux transporter FieF			105092	27.9
	contig00023	plasmid	7217	10360	+	silA	Cu(+)/Ag(+) efflux RND transporter permease subunit SilA	plus	STRESS	METAL	COPPER/SILVER	COPPER/SILVER	BLASTX	1048	1048	100	98.85	1048	AAD11749.1	Cu(+)/Ag(+) efflux RND transporter permease subunit SilA			62549	24.7	62549	65	16.7	no	0	0	0	0	0	2	0	1	24.7
	contig00023	plasmid	1016	1444	-	silE	silver-binding protein SilE	plus	STRESS	METAL	SILVER	SILVER	BLASTX	143	143	100	91.61	143	AAD11743.1	silver-binding protein SilE			62549	24.7	62549	65	16.7	no	0	0	0	0	0	2	0	1	24.7
	contig00023	plasmid	1698	3170	-	silS	copper/silver sensor histidine kinase SilS	plus	STRESS	METAL	COPPER/SILVER	COPPER/SILVER	EXACTX	491	491	100	100	491	SPD96882.1	copper/silver sensor histidine kinase SilS			62549	24.7	62549	65	16.7	no	0	0	0	0	0	2	0	1	24.7
	contig00023	plasmid	4033	5415	+	silC	Cu(+)/Ag(+) efflux RND transporter outer membrane channel SilC	plus	STRESS	METAL	COPPER/SILVER	COPPER/SILVER	EXACTX	461	461	100	100	461	SPD96884.1	Cu(+)/Ag(+) efflux RND transporter outer membrane channel SilC			62549	24.7	62549	65	16.7	no	0	0	0	0	0	2	0	1	24.7
	contig00023	plasmid	5447	5797	+	silF	Cu(+)/Ag(+) efflux RND transporter periplasmic metallochaperone SilF	plus	STRESS	METAL	COPPER/SILVER	COPPER/SILVER	BLASTX	117	117	100	99.15	117	KGL71342.1	Cu(+)/Ag(+) efflux RND transporter periplasmic metallochaperone SilF			62549	24.7	62549	65	16.7	no	0	0	0	0	0	2	0	1	24.7
	contig00023	plasmid	5914	7203	+	silB	Cu(+)/Ag(+) efflux RND transporter periplasmic adaptor subunit SilB	plus	STRESS	METAL	COPPER/SILVER	COPPER/SILVER	BLASTX	430	430	100	97.91	430	AAD11748.1	Cu(+)/Ag(+) efflux RND transporter periplasmic adaptor subunit SilB			62549	24.7	62549	65	16.7	no	0	0	0	0	0	2	0	1	24.7
	contig00023	plasmid	3166	3843	-	silR	copper/silver response regulator transcription factor SilR	plus	STRESS	METAL	COPPER/SILVER	COPPER/SILVER	EXACTX	226	226	100	100	226	SPD96883.1	copper/silver response regulator transcription factor SilR			62549	24.7	62549	65	16.7	no	0	0	0	0	0	2	0	1	24.7
	contig00023	plasmid	10996	13467	+	silP	Ag(+)-translocating P-type ATPase SilP	plus	STRESS	METAL	SILVER	SILVER	BLASTX	824	824	99.64	94.18	825	AAD11750.1	Ag(+)-translocating P-type ATPase SilP			62549	24.7	62549	65	16.7	no	0	0	0	0	0	2	0	1	24.7
	contig00023	plasmid	15451	17265	+	pcoA	multicopper oxidase PcoA	plus	STRESS	METAL	COPPER	COPPER	EXACTX	605	605	100	100	605	CAA58525.1	multicopper oxidase PcoA			62549	24.7	62549	65	16.7	no	0	0	0	0	0	2	0	1	24.7
	contig00023	plasmid	17274	18161	+	pcoB	copper-binding protein PcoB	plus	STRESS	METAL	COPPER	COPPER	EXACTX	296	296	100	100	296	CAA58526.1	copper-binding protein PcoB			62549	24.7	62549	65	16.7	no	0	0	0	0	0	2	0	1	24.7
	contig00023	plasmid	18204	18581	+	pcoC	copper resistance system metallochaperone PcoC	plus	STRESS	METAL	COPPER	COPPER	EXACTX	126	126	100	100	126	CAA58527.1	copper resistance system metallochaperone PcoC			62549	24.7	62549	65	16.7	no	0	0	0	0	0	2	0	1	24.7
	contig00023	plasmid	18589	19515	+	pcoD	copper resistance inner membrane protein PcoD	plus	STRESS	METAL	COPPER	COPPER	BLASTX	309	309	100	99.68	309	CAA58528.1	copper resistance inner membrane protein PcoD			62549	24.7	62549	65	16.7	no	0	0	0	0	0	2	0	1	24.7
	contig00023	plasmid	19573	20250	+	pcoR	copper response regulator transcription factor PcoR	plus	STRESS	METAL	COPPER	COPPER	EXACTX	226	226	100	100	226	CAA58529.1	copper response regulator transcription factor PcoR			62549	24.7	62549	65	16.7	no	0	0	0	0	0	2	0	1	24.7
	contig00023	plasmid	20250	21647	+	pcoS	copper resistance membrane spanning protein PcoS	plus	STRESS	METAL	COPPER	COPPER	BLASTX	466	466	100	99.14	466	CAA58530.1	copper resistance membrane spanning protein PcoS			62549	24.7	62549	65	16.7	no	0	0	0	0	0	2	0	1	24.7
	contig00023	plasmid	21867	22298	+	pcoE	copper resistance system metallochaperone PcoE	plus	STRESS	METAL	COPPER	COPPER	BLASTX	144	144	100	94.44	144	CAA58532.1	copper resistance system metallochaperone PcoE			62549	24.7	62549	65	16.7	no	0	0	0	0	0	2	0	1	24.7
	contig00023	plasmid	32115	33863	-	arsA	arsenite efflux transporter ATPase subunit ArsA	plus	STRESS	METAL	ARSENIC	ARSENITE	EXACTX	583	583	100	100	583	BAA24822.1	arsenite efflux transporter ATPase subunit ArsA			62549	24.7	62549	65	16.7	no	0	0	0	0	0	2	0	1	24.7
	contig00023	plasmid	33884	34243	-	arsD	arsenite efflux transporter metallochaperone ArsD	plus	STRESS	METAL	ARSENIC	ARSENITE	BLASTX	120	120	100	91.67	120	AAB09625.1	arsenite efflux transporter metallochaperone ArsD			62549	24.7	62549	65	16.7	no	0	0	0	0	0	2	0	1	24.7
	contig00023	plasmid	34296	34643	-	arsR	As(III)-sensing metalloregulatory transcriptional repressor ArsR	plus	STRESS	METAL			EXACTX	116	116	100	100	116	AET17094.1	As(III)-sensing metalloregulatory transcriptional repressor ArsR			62549	24.7	62549	65	16.7	no	0	0	0	0	0	2	0	1	24.7
	contig00023	plasmid	47098	47664	-	hsp20	small heat shock protein sHSP20	plus	STRESS	HEAT			EXACTX	189	189	100	100	189	CDY80020.1	small heat shock protein sHSP20			62549	24.7	62549	65	16.7	no	0	0	0	0	0	2	0	1	24.7
BfR0018	contig00018	chromosome	58741	59640	+	fieF	CDF family cation-efflux transporter FieF	plus	STRESS	METAL			EXACTX	300	300	100	100	300	BAB89353.1	CDF family cation-efflux transporter FieF			99465	29.1
BfR0019	contig00018	chromosome	58741	59640	+	fieF	CDF family cation-efflux transporter FieF	plus	STRESS	METAL			EXACTX	300	300	100	100	300	BAB89353.1	CDF family cation-efflux transporter FieF			99465	27.2
BfR0020	contig00017	chromosome	39824	40723	-	fieF	CDF family cation-efflux transporter FieF	plus	STRESS	METAL			EXACTX	300	300	100	100	300	BAB89353.1	CDF family cation-efflux transporter FieF			103903	25.7
	contig00023	plasmid	15267	15614	+	arsR	As(III)-sensing metalloregulatory transcriptional repressor ArsR	plus	STRESS	METAL			EXACTX	116	116	100	100	116	AET17094.1	As(III)-sensing metalloregulatory transcriptional repressor ArsR			67182	21.4	67182	70	18.6	no	0	0	0	0	0	2	0	1	21.4
	contig00023	plasmid	15667	16026	+	arsD	arsenite efflux transporter metallochaperone ArsD	plus	STRESS	METAL	ARSENIC	ARSENITE	BLASTX	120	120	100	91.67	120	AAB09625.1	arsenite efflux transporter metallochaperone ArsD			67182	21.4	67182	70	18.6	no	0	0	0	0	0	2	0	1	21.4
	contig00023	plasmid	2342	2908	+	hsp20	small heat shock protein sHSP20	plus	STRESS	HEAT			EXACTX	189	189	100	100	189	CDY80020.1	small heat shock protein sHSP20			67182	21.4	67182	70	18.6	no	0	0	0	0	0	2	0	1	21.4
	contig00023	plasmid	28263	29660	-	pcoS	copper resistance membrane spanning protein PcoS	plus	STRESS	METAL	COPPER	COPPER	BLASTX	466	466	100	99.14	466	CAA58530.1	copper resistance membrane spanning protein PcoS			67182	21.4	67182	70	18.6	no	0	0	0	0	0	2	0	1	21.4
	contig00023	plasmid	29660	30337	-	pcoR	copper response regulator transcription factor PcoR	plus	STRESS	METAL	COPPER	COPPER	EXACTX	226	226	100	100	226	CAA58529.1	copper response regulator transcription factor PcoR			67182	21.4	67182	70	18.6	no	0	0	0	0	0	2	0	1	21.4
	contig00023	plasmid	16047	17795	+	arsA	arsenite efflux transporter ATPase subunit ArsA	plus	STRESS	METAL	ARSENIC	ARSENITE	EXACTX	583	583	100	100	583	BAA24822.1	arsenite efflux transporter ATPase subunit ArsA			67182	21.4	67182	70	18.6	no	0	0	0	0	0	2	0	1	21.4
	contig00023	plasmid	27612	28043	-	pcoE	copper resistance system metallochaperone PcoE	plus	STRESS	METAL	COPPER	COPPER	BLASTX	144	144	100	94.44	144	CAA58532.1	copper resistance system metallochaperone PcoE			67182	21.4	67182	70	18.6	no	0	0	0	0	0	2	0	1	21.4
	contig00023	plasmid	31749	32636	-	pcoB	copper-binding protein PcoB	plus	STRESS	METAL	COPPER	COPPER	EXACTX	296	296	100	100	296	CAA58526.1	copper-binding protein PcoB			67182	21.4	67182	70	18.6	no	0	0	0	0	0	2	0	1	21.4
	contig00023	plasmid	32645	34459	-	pcoA	multicopper oxidase PcoA	plus	STRESS	METAL	COPPER	COPPER	EXACTX	605	605	100	100	605	CAA58525.1	multicopper oxidase PcoA			67182	21.4	67182	70	18.6	no	0	0	0	0	0	2	0	1	21.4
	contig00023	plasmid	30395	31321	-	pcoD	copper resistance inner membrane protein PcoD	plus	STRESS	METAL	COPPER	COPPER	BLASTX	309	309	100	99.68	309	CAA58528.1	copper resistance inner membrane protein PcoD			67182	21.4	67182	70	18.6	no	0	0	0	0	0	2	0	1	21.4
	contig00023	plasmid	31329	31706	-	pcoC	copper resistance system metallochaperone PcoC	plus	STRESS	METAL	COPPER	COPPER	EXACTX	126	126	100	100	126	CAA58527.1	copper resistance system metallochaperone PcoC			67182	21.4	67182	70	18.6	no	0	0	0	0	0	2	0	1	21.4
	contig00023	plasmid	42701	43990	-	silB	Cu(+)/Ag(+) efflux RND transporter periplasmic adaptor subunit SilB	plus	STRESS	METAL	COPPER/SILVER	COPPER/SILVER	BLASTX	430	430	100	97.67	430	AAD11748.1	Cu(+)/Ag(+) efflux RND transporter periplasmic adaptor subunit SilB			67182	21.4	67182	70	18.6	no	0	0	0	0	0	2	0	1	21.4
	contig00023	plasmid	44107	44457	-	silF	Cu(+)/Ag(+) efflux RND transporter periplasmic metallochaperone SilF	plus	STRESS	METAL	COPPER/SILVER	COPPER/SILVER	BLASTX	117	117	100	99.15	117	KGL71342.1	Cu(+)/Ag(+) efflux RND transporter periplasmic metallochaperone SilF			67182	21.4	67182	70	18.6	no	0	0	0	0	0	2	0	1	21.4
	contig00023	plasmid	36443	38908	-	silP	Ag(+)-translocating P-type ATPase SilP	plus	STRESS	METAL	SILVER	SILVER	BLASTX	822	824	99.64	94.53	823	AAD11750.1	Ag(+)-translocating P-type ATPase SilP			67182	21.4	67182	70	18.6	no	0	0	0	0	0	2	0	1	21.4
	contig00023	plasmid	39544	42687	-	silA	Cu(+)/Ag(+) efflux RND transporter permease subunit SilA	plus	STRESS	METAL	COPPER/SILVER	COPPER/SILVER	BLASTX	1048	1048	100	98.85	1048	AAD11749.1	Cu(+)/Ag(+) efflux RND transporter permease subunit SilA			67182	21.4	67182	70	18.6	no	0	0	0	0	0	2	0	1	21.4
	contig00023	plasmid	46734	48206	+	silS	copper/silver sensor histidine kinase SilS	plus	STRESS	METAL	COPPER/SILVER	COPPER/SILVER	EXACTX	491	491	100	100	491	SPD96882.1	copper/silver sensor histidine kinase SilS			67182	21.4	67182	70	18.6	no	0	0	0	0	0	2	0	1	21.4
	contig00023	plasmid	48460	48888	+	silE	silver-binding protein SilE	plus	STRESS	METAL	SILVER	SILVER	BLASTX	143	143	100	91.61	143	AAD11743.1	silver-binding protein SilE			67182	21.4	67182	70	18.6	no	0	0	0	0	0	2	0	1	21.4
	contig00023	plasmid	44489	45871	-	silC	Cu(+)/Ag(+) efflux RND transporter outer membrane channel SilC	plus	STRESS	METAL	COPPER/SILVER	COPPER/SILVER	EXACTX	461	461	100	100	461	SPD96884.1	Cu(+)/Ag(+) efflux RND transporter outer membrane channel SilC			67182	21.4	67182	70	18.6	no	0	0	0	0	0	2	0	1	21.4
	contig00023	plasmid	46061	46738	+	silR	copper/silver response regulator transcription factor SilR	plus	STRESS	METAL	COPPER/SILVER	COPPER/SILVER	EXACTX	226	226	100	100	226	SPD96883.1	copper/silver response regulator transcription factor SilR			67182	21.4	67182	70	18.6	no	0	0	0	0	0	2	0	1	21.4
BfR0021	contig00020	chromosome	53719	54618	+	fieF	CDF family cation-efflux transporter FieF	plus	STRESS	METAL			EXACTX	300	300	100	100	300	BAB89353.1	CDF family cation-efflux transporter FieF			94422	30.6
	contig00027	plasmid	9481	10053	-	terE	tellurium resistance cAMP binding protein TerE	plus	STRESS	METAL	TELLURIUM	TELLURIUM	BLASTX	191	191	100	99.48	191	AAA98293.1	tellurium resistance cAMP binding protein TerE			35374	32.4	35374	32	32.2	no	0	0	0	0	0	1	0	0	32.4
	contig00027	plasmid	10143	10718	-	terD	tellurium resistance membrane protein TerD	plus	STRESS	METAL	TELLURIUM	TELLURIUM	BLASTX	192	192	100	98.96	192	AAA98292.1	tellurium resistance membrane protein TerD			35374	32.4	35374	32	32.2	no	0	0	0	0	0	1	0	0	32.4
	contig00027	plasmid	10760	11797	-	terC	tellurium resistance membrane protein TerC	plus	STRESS	METAL	TELLURIUM	TELLURIUM	BLASTX	346	346	100	99.13	346	AAA98291.1	tellurium resistance membrane protein TerC			35374	32.4	35374	32	32.2	no	0	0	0	0	0	1	0	0	32.4
	contig00027	plasmid	11824	12276	-	terB	tellurium resistance membrane protein TerB	plus	STRESS	METAL	TELLURIUM	TELLURIUM	EXACTX	151	151	100	100	151	ACI12150.1	tellurium resistance membrane protein TerB			35374	32.4	35374	32	32.2	no	0	0	0	0	0	1	0	0	32.4
	contig00032	plasmid	2539	2967	-	silE	silver-binding protein SilE	plus	STRESS	METAL	SILVER	SILVER	BLASTX	143	143	100	92.31	143	AAD11743.1	silver-binding protein SilE			24352	29	24352	22	3.6	no	0	0	0	0	0	0	0	1	29
	contig00032	plasmid	3221	4693	-	silS	copper/silver sensor histidine kinase SilS	plus	STRESS	METAL	COPPER/SILVER	COPPER/SILVER	BLASTX	491	491	100	98.98	491	SPD96882.1	copper/silver sensor histidine kinase SilS			24352	29	24352	22	3.6	no	0	0	0	0	0	0	0	1	29
	contig00032	plasmid	4689	5366	-	silR	copper/silver response regulator transcription factor SilR	plus	STRESS	METAL	COPPER/SILVER	COPPER/SILVER	BLASTX	226	226	100	98.23	226	SPD96883.1	copper/silver response regulator transcription factor SilR			24352	29	24352	22	3.6	no	0	0	0	0	0	0	0	1	29
	contig00032	plasmid	5556	6938	+	silC	Cu(+)/Ag(+) efflux RND transporter outer membrane channel SilC	plus	STRESS	METAL	COPPER/SILVER	COPPER/SILVER	BLASTX	461	461	100	98.26	461	SPD96884.1	Cu(+)/Ag(+) efflux RND transporter outer membrane channel SilC			24352	29	24352	22	3.6	no	0	0	0	0	0	0	0	1	29
	contig00032	plasmid	6970	7320	+	silF	Cu(+)/Ag(+) efflux RND transporter periplasmic metallochaperone SilF	plus	STRESS	METAL	COPPER/SILVER	COPPER/SILVER	BLASTX	117	117	100	99.15	117	KGL71342.1	Cu(+)/Ag(+) efflux RND transporter periplasmic metallochaperone SilF			24352	29	24352	22	3.6	no	0	0	0	0	0	0	0	1	29
	contig00032	plasmid	7437	8726	+	silB	Cu(+)/Ag(+) efflux RND transporter periplasmic adaptor subunit SilB	plus	STRESS	METAL	COPPER/SILVER	COPPER/SILVER	BLASTX	430	430	100	97.91	430	AAD11748.1	Cu(+)/Ag(+) efflux RND transporter periplasmic adaptor subunit SilB			24352	29	24352	22	3.6	no	0	0	0	0	0	0	0	1	29
	contig00032	plasmid	8740	11883	+	silA	Cu(+)/Ag(+) efflux RND transporter permease subunit SilA	plus	STRESS	METAL	COPPER/SILVER	COPPER/SILVER	BLASTX	1048	1048	100	98.85	1048	AAD11749.1	Cu(+)/Ag(+) efflux RND transporter permease subunit SilA			24352	29	24352	22	3.6	no	0	0	0	0	0	0	0	1	29
	contig00032	plasmid	12519	14984	+	silP	Ag(+)-translocating P-type ATPase SilP	plus	STRESS	METAL	SILVER	SILVER	BLASTX	822	824	99.64	94.65	823	AAD11750.1	Ag(+)-translocating P-type ATPase SilP			24352	29	24352	22	3.6	no	0	0	0	0	0	0	0	1	29
	contig00032	plasmid	16968	18782	+	pcoA	multicopper oxidase PcoA	plus	STRESS	METAL	COPPER	COPPER	EXACTX	605	605	100	100	605	CAA58525.1	multicopper oxidase PcoA			24352	29	24352	22	3.6	no	0	0	0	0	0	0	0	1	29
	contig00032	plasmid	18791	19678	+	pcoB	copper-binding protein PcoB	plus	STRESS	METAL	COPPER	COPPER	BLASTX	296	296	100	99.66	296	CAA58526.1	copper-binding protein PcoB			24352	29	24352	22	3.6	no	0	0	0	0	0	0	0	1	29
	contig00032	plasmid	19721	20098	+	pcoC	copper resistance system metallochaperone PcoC	plus	STRESS	METAL	COPPER	COPPER	EXACTX	126	126	100	100	126	CAA58527.1	copper resistance system metallochaperone PcoC			24352	29	24352	22	3.6	no	0	0	0	0	0	0	0	1	29
	contig00032	plasmid	20106	21032	+	pcoD	copper resistance inner membrane protein PcoD	plus	STRESS	METAL	COPPER	COPPER	BLASTX	309	309	100	99.68	309	CAA58528.1	copper resistance inner membrane protein PcoD			24352	29	24352	22	3.6	no	0	0	0	0	0	0	0	1	29
	contig00032	plasmid	21090	21767	+	pcoR	copper response regulator transcription factor PcoR	plus	STRESS	METAL	COPPER	COPPER	EXACTX	226	226	100	100	226	CAA58529.1	copper response regulator transcription factor PcoR			24352	29	24352	22	3.6	no	0	0	0	0	0	0	0	1	29
	contig00032	plasmid	21767	23164	+	pcoS	copper resistance membrane spanning protein PcoS	plus	STRESS	METAL	COPPER	COPPER	BLASTX	466	466	100	99.14	466	CAA58530.1	copper resistance membrane spanning protein PcoS			24352	29	24352	22	3.6	no	0	0	0	0	0	0	0	1	29
	contig00039	plasmid	4093	4437	+	qacEdelta1	quaternary ammonium compound efflux SMR transporter QacE delta 1	core	STRESS	BIOCIDE	QUATERNARY AMMONIUM	QUATERNARY AMMONIUM	ALLELEX	115	115	100	100	115	WP_000679427.1	quaternary ammonium compound efflux SMR transporter QacE delta 1			11669	27.7	11669	14	39.8	no	0	0	0	0	0	5	0	1	27.7

## Sheet: Table S6
Table S6: Virulence gene
Lab ID designation	NUM_FOUND	entA	entB	fepC	fepG	fyuA	irp1	irp2	ompA	yagV/ecpE	yagW/ecpD	yagX/ecpC	yagY/ecpB	yagZ/ecpA	ybtA	ybtE	ybtP	ybtQ	ybtS	ybtT	ybtU	ybtX	ykgK/ecpR
BfR0017	10	99.2	99.18	94.61	0	0	0	0	100	99.74	100	99.96	100	99.32	0	0	0	0	0	0	0	0	98.31
BfR0018	22	99.33	99.18	94.61	88.72	100	100	100	100	99.74	100	99.96	100	99.32	100	100	100	100	100	100	100	100	98.31
BfR0019	11	99.33	99.18	94.61	88.72	0	0	0	100	99.74	100	99.96	100	99.32	0	0	0	0	0	0	0	0	98.31
BfR0020	11	99.2	99.18	94.61	88.72	0	0	0	100	99.74	100	99.96	100	99.32	0	0	0	0	0	0	0	0	98.31
BfR0021	10	99.33	99.18	94.61	0	0	0	0	100	99.74	100	99.96	100	99.32	0	0	0	0	0	0	0	0	93.23
